# Supplementary material for: Tea Polyphenols in the COVID-19 Era: Mechanistic Insights and Translational Challenges
Source: Curr Issues Mol Biol. 2026 Apr 5;48(4):379. doi: 10.3390/cimb48040379 (PMC13115506; doi:10.3390/cimb48040379)
Supplement: Supplementary file 1 [file cimb-48-00379-s001.zip]

Archive with 1 entries (1 files):
- cimb-4199910-supplementary.pdf
